# Supplementary material for: A Missense Variant in PLP2 in Holstein Cattle with X-Linked Congenital Mast Cell Tumor
Source: Animals (Basel). 2022 Sep 7;12(18):2329. doi: 10.3390/ani12182329 (PMC9494957; doi:10.3390/ani12182329)
Supplement: Supplementary file 1 [file animals-12-02329-s001.zip]

Archive with 1 entries (1 files):
- animals-1832241-supplementary.pdf
